# Supplementary material for: SFRP4 and CDX1 Are Predictive Genes for Extragastric Recurrence of Early Gastric Cancer after Curative Resection
Source: J Clin Med. 2022 May 29;11(11):3072. doi: 10.3390/jcm11113072 (PMC9181378; doi:10.3390/jcm11113072)
Supplement: Supplementary file 1 [file jcm-11-03072-s001.zip]

Archive with 1 entries (1 files):
- jcm-1667461-supplementary.pdf
